# Supplementary material for: Podoplanin is a component of extracellular vesicles that reprograms cell-derived exosomal proteins and modulates lymphatic vessel formation
Source: Oncotarget. 2016 Feb 17;7(13):16070–89. doi: 10.18632/oncotarget.7445 (PMC4941298; doi:10.18632/oncotarget.7445)
Supplement: Supplementary file 2 [file oncotarget-07-16070-s002.xlsx]

## Sheet: Table S1
SI Table 1: List of proteins upregulated by more than 5 fold in MDCK-PDPN vs MDCK-CMV cells
GENE NAME	PROTEIN DESCRIPTION	FUNCTIONa	PROTEIN ABUNDANCE RATIOb	GOc
PLS3	PLASTIN 3 (FIMBRIN)	AD	28.6	GO:0007015
EHD2	EPS15 HOMOLOGY DOMAIN CONTAINING 2	AD, IT	9.5	GO:0006897, GO:0030866
KTN1	KINECTIN 1	FA	8.6	GO:0007018
PLOD2	PROCOLLAGEN LYSYL HYDROXYLASE 2	ECM	8.6	GO:0001666 GO:0006464 GO:0019538
HADHB	HYDROXYACYL-COENZYME A DEHYDROGENASE	M	7.1	GO:0006629 GO:0006631 GO:0006635 GO:0008152
GNAS	α SUBUNIT OF THE STIMULATORY G PROTEIN (GSα)	ST	7.1	GO:0007189 GO:0007565 GO:0009306
EPS8	EPIDERMAL GROWTH FACTOR RECEPTOR KINASE SUBSTRATE 8	AD, IT	6.3	GO:0007165 GO:0007173 GO:0008283
SERPINE1	PLASMINOGEN ACTIVATOR INHIBITOR 1 (PAI-1)	ECM	6.3	GO:0007596 GO:0042730 GO:0045765
COL1A2	TYPE I COLLAGEN, α2 CHAIN	ECM	6.3	GO:0001501 GO:0006817 GO:0007169 GO:0007605 GO:0008150
KNG1	KININOGEN 1	MF	6.3	GO:0006939 GO:0006954 GO:0007162 GO:0007204 GO:0007596 GO:0030146 GO:0030147 GO:0030195 GO:0042311 GO:0043065
GLS	GLUTAMINASE	M	5.6	GO:0006543
SCFD1	SEC1 FAMILY DOMAIN CONTAINING 1 (SLY1, SLY1P)	IT	5.6	GO:0006904 GO:0015031 GO:0016192
CYP51A1	CYTOCHROME P450, FAMILY 51, SUBFAMILY A, POLYPEPTIDE 1	M	5.6	GO:0006118
PTPN1	PROTEIN TYROSINE PHOSPHATASE NON-RECEPTOR TYPE 1 (PTP1B)	ST, IT, M	5.6	GO:0006470 GO:0007165 GO:0008286
SSR1	SIGNAL SEQUENCE RECEPTOR α1/TRANSLOCON-ASSOCIATED PROTEIN SUBUNIT α (TRAP-α)	PT	5.6	GO:0006613 GO:0008284
FERMT2	FERMITIN FAMILY MEMBER 2/KINDLIN (KIND2)	FA	5.6	GO:0007155 GO:0008360 GO:0030036
CD109	CD109	ST	5.6	GO:0004866 GO:0004867 GO:0050431
a: AD, actin dynamics; ECM, extracellular matrix remodeling; FA, focal adhesion; IT, intracellular trafficking; M, metabolism; MF, multifunctional; PT, protein translocation; ST, signal transduction.
b: Protein abundance ratio (ratio of spectral counts, Rsc) reflects increased protein abundance in MDCK-PDPN relative to control MDCK-CMV cells.
c: Biological processes GeneOntology terms
