# Supplementary material for: Podoplanin is a component of extracellular vesicles that reprograms cell-derived exosomal proteins and modulates lymphatic vessel formation
Source: Oncotarget. 2016 Feb 17;7(13):16070–89. doi: 10.18632/oncotarget.7445 (PMC4941298; doi:10.18632/oncotarget.7445)
Supplement: Supplementary file 3 [file oncotarget-07-16070-s003.xlsx]

## Sheet: Table S3
SI Table 3: Proteins involved in the control of endocytosis and vesicle trafficking enriched in MDCK-PDPN vs MDCK-CMV EXOs
CATEGORY	GENE NAME	PROTEIN DESCRIPTION	PROTEIN ABUNDANCE RATIO EXOSa	PROTEIN ABUNDANCE RATIO WCLb
SMALL GTPases	RAB14	RAB14	7.9	-1.2
	RAB1B	RAB1B	6.8	-1
	RAB13	RAB13	5.8	-1
	RAB8B	RAB8B	4.8	-1
	RAB21	RAB21	4.8	-1.7
	RAB35	RAB35	4.3	-1
	RAB2A	RAB2A	3.6	1
	RAB7A	RAB7A	2.9	1.3
	RAB6A	RAB6A	2.9	-1.5
	RALA	RALA	6.8	-1
	RALB	RALB	4.3	-1
	RAP1B	RAP1B	8.4	2.5
	RAP2B	RAP2B	4.8	1.4
ANNEXINS	ANXA8L1	ANNEXIN A8-LIKE 1	13.6	1
	ANXA4	ANNEXIN A4	5.8	1.1
	ANXA7	ANNEXIN A7	5.5	-4.4
	ANXA5	ANNEXIN A5	3.8	2.6
TETRASPANINS	CD151	CD151 TETRASPANIN	4.3	-1
	CD82	CD82 TETRASPANIN	7.9	4
	TSPAN9	TETRASPANIN 9	5.3	3.3
ESCRTc	TSG101	TUMOR SUSCEPTIBILITY 101	2.7	-1.4
	IST1	INCREASED SODIUM TOLERANCE 1 HOMOLOG	3.2	-1
SNAREc	STX7	SYNTAXIN 7	3.2	-1
	STXB3	SYNTAXIN BINDING PROTEIN 3	2.7	-1
LIPID RAFTS FORMATION	FLOT 1	FLOTILLIN 1	10	-1
	FLOT2	FLOTILLIN 2	6.3	-1
	ZDHHC5	ZINC FINGER, DHHC-TYPE CONTAINING 5	3.7	-1
OTHERS	EHD2	EH-DOMAIN CONTAINING 2	17.8	9.5
	VAT1	VESICLE AMINE TRANSPORT 1	7.9	-1
	VPS35	VACUOLAR PROTEIN SORTING 35 HOMOLOG	4.3	1
	AP2A2	ADAPTOR-RELATED PROTEIN COMPLEX 2, α2 SUBUNIT	3.2	1.1
	EVA1A	EVA-1 HOMOLOG A	2.7	-1
	ATL3	ATLASTIN GTPASE 3	2.7	1.3
	NAPA	N-ETHYLMALEIMIDE-SENSITIVE FACTOR ATTACHMENT	4.8	1.2
	LAMP1	LYSOSOMAL-ASSOCIATED MEMBRANE PROTEIN 1	2.7	-1
a: Protein abundance ratio (ratio of spectral counts, Rsc) reflects increased protein abundance (by more than 2.5 fold) in EXOs from MDCK-PDPN relative to EXOs from control MDCK-CMV cells.
b: Protein abundance ratio (ratio of spectral counts, Rsc) reveals differential protein abundance between control MDCK-CMV and MDCK-PDPN whole cells. Positive and negative Rsc values reflect increased and decreased protein abundance, respectively, in MDCK-PDPN relative to control MDCK-CMV cells.
c: ESCRT, endosomal sorting complex required for transport; SNARE, soluble N-ethylmaleimide-sensitive fusion attachment protein (SNAP) receptors.
