# Supplementary material for: Podoplanin is a component of extracellular vesicles that reprograms cell-derived exosomal proteins and modulates lymphatic vessel formation
Source: Oncotarget. 2016 Feb 17;7(13):16070–89. doi: 10.18632/oncotarget.7445 (PMC4941298; doi:10.18632/oncotarget.7445)
Supplement: Supplementary file 5 [file oncotarget-07-16070-s005.xlsx]

## Sheet: Table S4
SI Table 4: Cell adhesion and cytoskeletal proteins enriched in MDCK-PDPN vs MDCK-CMV EXOs
CATEGORY/FUNCTION	GENE NAME	PROTEIN DESCRIPTION	PROTEIN ABUNDANCE RATIO EXOSa	PROTEIN ABUNDANCE RATIO WCLb
INTEGRIN FAMILY	ITGA5	INTEGRIN a5	7.9	3.3
	ITGA6	INTEGRIN a6	2.8	-1.5
	ITGAV	INTEGRIN aV	2.6	-1.1
GALECTIN FAMILY	LGALS3BP	LECTIN GALACTOSIDE –BINDING SOLUBLE 3 BINDING PROTEIN	5.2	-1.4
IMMUNOGLOBULIN SUPERFAMILY	ALCAM	ACTIVATED LEUKOCYTE CELL ADHESION MOLECULE (CD166)	11	-1.7
	IGSF8	IMMUNOGLOBULIN SUPERFAMILY MEMBER 8	5.8	-1
	PVR	POLIOVIRUS RECEPTOR	3.7	-1
FOCAL ADHESION	TLN1	TALIN 1	2.6	2.3
TUBULINS	TUBB4A	TUBULIN b 4A	8.4	-1.2
	TUBA4A	TUBULIN a 4A	5.8	-1.1
MOTOR PROTEINS	MYO1C	MYOSIN 1C	12.2	1.3
	MYO1B	MYOSIN 1B	7.9	4
	KIF5B	KINESIN FAMILY MEMBER 5B	2.7	2.5
	ACTR1A	ARP1 ACTIN-RELATED PROTEIN 1 HOMOLOG A (DYNACTIN SUBUNIT)	2.7	1.3
F-ACTIN CAPPING PROTEINS	CAPG	CAPPING PROTEIN GELSOLIN-LIKE	6.3	1
	CAPZA1	CAPPING PROTEIN MUSCLE Z-LINE ALPHA 1	3.7	-1
ACTIN REMODELING	ARPC3	ACTIN RELATED PROTEIN 2/3 COMPLEX, SUBUNIT 3	2.7	1.1
	NCKAP1	NCK-ASSOCIATED PROTEIN 1	5.8	-2
	SEPT6	SEPTIN 6	2.7	1.2
IFc and IF-ASSOCIATED PROTEIN	KRT14	KERATIN 14	5.3	-5.7
	HRNR	HORNERIN (FILAGGRIN FAMILY MEMBER 3)	2.7	2.5
a: Protein abundance ratio (ratio of spectral counts, Rsc) reflects increased protein abundance (by more than 2.5 fold) in EXOs from MDCK-PDPN relative to EXOs from control MDCK-CMV cells.
b: Protein abundance ratio (ratio of spectral counts, Rsc) reveals differential protein abundance between control MDCK-CMV and MDCK-PDPN whole cells. Positive and negative Rsc values reflect increased and decreased protein abundance, respectively, in MDCK-PDPN relative to control MDCK-CMV cells.
c: IF, intermediate filaments.
