# Supplementary material for: Podoplanin is a component of extracellular vesicles that reprograms cell-derived exosomal proteins and modulates lymphatic vessel formation
Source: Oncotarget. 2016 Feb 17;7(13):16070–89. doi: 10.18632/oncotarget.7445 (PMC4941298; doi:10.18632/oncotarget.7445)
Supplement: Supplementary file 6 [file oncotarget-07-16070-s006.xlsx]

## Sheet: Table S5
SI Table 5: Components of signal transduction pathways enriched in MDCK-PDPN vs MDCK-CMV EXOs
PATHWAY	GENE NAME	PROTEIN DESCRIPTION	PROTEIN ABUNDANCE RATIO EXOSa	PROTEIN ABUNDANCE RATIO WCLb
SEMAPHORIN	PLXNB2	PLEXIN B2	6.3	-2.7
	NRP2	NEUROPILIN 2	2.7	-1
	DPYSL2	DIHYDROPIRIMIDINASE-LIKE 2	3.7	1.1
	DPYSL3	DIHYDROPIRIMIDINASE-LIKE 3	5.8	2
	RRAS	RELATED RAS VIRAL ONCOGENE HOMOLOG	3.5	1.2
EPHRIN	EPHB2	EPHRIN RECEPTOR B2	3.2	-1
	EFNB1	EPHRIN-B1	2.7	-1.1
SRC/SFKc	PTPRA	PROTEIN TYROSINE PHOSPHATASE a	6.3	-2.7
	CDCP1	CUB DOMAIN CONTAINING PROTEIN 1	3.2	-1
G PROTEINS	GNA12	GUANINE NUCLEOTIDE BINDING PROTEIN a12	5	-1.2
	GNAQ	GUANINE NUCLEOTIDE BINDING PROTEIN Q	3.2	-1
WNT	PTK7	PROTEIN TYROSINE KINASE 7	3.7	2.5
	CKAP4	CYTOSKELETON-ASSOCIATED PROTEIN 4	3.2	2.6
	TPB6	TROPHOBLAST GLYCOPROTEIN	2.7	-1
PHOSPHOINOSITIDE	PLCD1	PHOSPHOLIPASE C, d1	8.4	-1
	PI4KA	PHOSPHATIDYLINOSITOL 4-KINASE a	3.2	-1
MAPKc	MAP4K4	MITOGEN-ACTIVATED PROTEIN KINASE KINASE KINASE KINASE 4	6.8	-1
TGF-b	CD109	CD109	2.7	5.6
MULTIPLE	YWHAH	TYROSINE 3-MONOOXIGENASE (14-3-3 Ƞ)	2.7	1.3
a: Protein abundance ratio (ratio of spectral counts, Rsc) reflects increased protein abundance (by more than 2.5 fold) in EXOs from MDCK-PDPN relative to EXOs from control MDCK-CMV cells.
b Protein abundance ratio (ratio of spectral counts, Rsc) reveals differential protein abundance between control MDCK-CMV and MDCK-PDPN whole cells. Positive and negative Rsc values reflect increased and decreased protein abundance, respectively, in MDCK-PDPN relative to control cells.
c: SFK, Src family kinase; MAPK, mitogen-activated protein kinase.
