# Supplementary material for: Podoplanin is a component of extracellular vesicles that reprograms cell-derived exosomal proteins and modulates lymphatic vessel formation
Source: Oncotarget. 2016 Feb 17;7(13):16070–89. doi: 10.18632/oncotarget.7445 (PMC4941298; doi:10.18632/oncotarget.7445)
Supplement: Supplementary file 7 [file oncotarget-07-16070-s007.xlsx]

## Sheet: Table S6
SI Table 6: Epithelial protein markers decreased in MDCK-PDPN vs MDCK-CMV EXOs
GENE NAME	PROTEIN DESCRIPTION	PROTEIN ABUNDANCE RATIO EXOa	PROTEIN ABUNDANCE RATIO WCb
EPCAM	EPITHELIAL CELL ADHESION PROTEIN	-22.8	-7.7
CDH1	E-CADHERIN	-6.5	-3.6
CTNNA1	CATENIN ALPHA 1	-3.1	-3.8
CTNNB1	CATENIN BETA 1	-17.8	-6.1
CLDN4	CLAUDIN 4	-3.6	-2
DSG3	DESMOGLEIN 3	-2.8	-3.6
KRT7	KERATIN 7	-16.5	-58.3
KRT19	KERATIN 19	-3.8	-12.7
KRT18	KERATIN 18	-14.1	-1.8
KRT8	KERATIN 8	-5.7	-2.6
MUC1	MUCIN-1	-6.5	-1
a: Protein abundance ratio (ratio of spectral counts, Rsc) reflects decreased protein abundance in EXOs from MDCK-PDPN relative to EXOs from control MDCK-CMV cells.
b: Protein abundance ratio (ratio of spectral counts, Rsc) reflects decreased protein abundance in MDCK-PDPN relative to control MDCK-CMV whole cells.
